# Supplementary material for: Phylogenetic and Evolutionary Analyses of the Frizzled Gene Family in Common Carp (Cyprinus carpio) Provide Insights into Gene Expansion from Whole-Genome Duplications
Source: PLoS One. 2015 Dec 16;10(12):e0144037. doi: 10.1371/journal.pone.0144037 (PMC4686014; doi:10.1371/journal.pone.0144037)
Supplement: S1 Table — (XLS) [file pone.0144037.s002.xls]

## Sheet: Sheet1
zebrafish	Ensemble Accession Number	medaka	Ensemble Accession Number	stickleback	Ensemble Accession Number	spotted gar	Ensemble Accession Number	coelacanth	Ensemble Accession Number	claw frog	Ensemble Accession Number	chicken	Ensemble Accession Number	mouse	Ensemble Accession Number	human	Ensemble Accession Number
FZD1	ENSDARG00000041464	FZD1	-	FZD1	ENSGACG00000014192	FZD1	ENSLOCG00000010570	FZD1	ENSLACG00000013091	FZD1	ENSXETG00000031084	FZD1	ENSGALG00000009064	FZD1	ENSMUSG00000044674	FZD1	ENSG00000157240
FZD2	ENSDARG00000054438	FZD2	ENSORLG00000004204	FZD2	ENSGACG00000008523	FZD2	ENSLOCG00000011916	FZD2	ENSLACG00000017807	FZD2	ENSXETG00000008840	FZD2	ENSGALG00000008433	FZD2	ENSMUSG00000050288	FZD2	ENSG00000180340
FZD3a	ENSDARG00000021664	FZD3a	ENSORLG00000015986	FZD3a	ENSGACG00000004714	FZD3	ENSLOCG00000016027	FZD3	ENSLACG00000011375	FZD3	ENSXETG00000021149	FZD3	ENSGALG00000016627	FZD3	ENSMUSG00000007989	FZD3	ENSG00000104290
FZD3b	ENSDARG00000058692	FZD3b	ENSORLG00000011355	FZD3b	ENSGACG00000016253
FZD4	ENSDARG00000104117	FZD4	ENSORLG00000010775	FZD4	ENSGACG00000008058	FZD4	ENSLOCG00000007103	FZD4	ENSLACG00000001784	FZD4	ENSXETG00000010434	FZD4	-	FZD4	ENSMUSG00000049791	FZD4	ENSG00000174804
FZD5	ENSDARG00000025420	FZD5	ENSORLG00000010376	FZD5	ENSGACG00000002111	FZD5	-	FZD5	ENSLACG00000016443	FZD5	ENSXETG00000016383	FZD5	-	FZD5	ENSMUSG00000045005	FZD5	ENSG00000163251
FZD6	ENSDARG00000104874	FZD6	ENSORLG00000002321	FZD6	ENSGACG00000004932	FZD6	ENSLOCG00000009524	FZD6	ENSLACG00000014254	FZD6	ENSXETG00000004106	FZD6	ENSGALG00000016069	FZD6	ENSMUSG00000022297	FZD6	ENSG00000164930
FZD7a	ENSDARG00000060004	FZD7	ENSORLG00000015430	FZD7	ENSGACG00000006935	FZD7	ENSLOCG00000017840	FZD7	ENSLACG00000014068	FZD7	ENSXETG00000012404	FZD7	ENSGALG00000023536	FZD7	ENSMUSG00000041075	FZD7	ENSG00000155760
FZD7b	ENSDARG00000027589
FZD8a	ENSDARG00000045444	FZD8	-	FZD8	ENSGACG00000001776	FZD8	ENSLOCG00000000457	FZD8	ENSLACG00000001299	FZD8	ENSXETG00000008812	FZD8	ENSGALG00000028487	FZD8	ENSMUSG00000036904	FZD8	ENSG00000177283
FZD8b	ENSDARG00000038569
FZD9a	ENSDARG00000035185	FZD9	ENSORLG00000011586	FZD9	ENSGACG00000007608	FZD9	ENSLOCG00000017869	FZD9	ENSLACG00000018906	FZD9	ENSXETG00000010338	FZD9	-	FZD9	ENSMUSG00000049551	FZD9	ENSG00000188763
FZD9b	ENSDARG00000014673
FZD10	ENSDARG00000068213	FZD10	ENSORLG00000013641	FZD10	ENSGACG00000012218	FZD10	ENSLOCG00000018155	FZD10	ENSLACG00000018872	FZD10	ENSXETG00000002931	FZD10	ENSGALG00000002652	FZD10	ENSMUSG00000081683	FZD10	ENSG00000111432
